# Supplementary material for: Genome-Wide Identification of the Xyloglucan endotransglucosylase/Hydrolase (XTH) and Polygalacturonase (PG) Genes and Characterization of Their Role in Fruit Softening of Sweet Cherry
Source: Int J Mol Sci. 2021 Nov 15;22(22):12331. doi: 10.3390/ijms222212331 (PMC8621145; doi:10.3390/ijms222212331)
Supplement: Supplementary file 1 [file ijms-22-12331-s001.zip]

Archive with 3 entries (3 files):
- supplementary materials.pdf
- Table S1 PG genes identified in sweet cherry.xlsx
- Table S2 Primers .xlsx
