# Supplementary material for: Genome-Wide Identification of the Xyloglucan endotransglucosylase/Hydrolase (XTH) and Polygalacturonase (PG) Genes and Characterization of Their Role in Fruit Softening of Sweet Cherry
Source: Int J Mol Sci. 2021 Nov 15;22(22):12331. doi: 10.3390/ijms222212331 (PMC8621145; doi:10.3390/ijms222212331)
Supplement: Supplementary file 1 [file ijms-22-12331-s001.zip › Table S1 PG genes identified in sweet cherry.xlsx]

## Sheet: PavPGs
			Deduced Protein			Signal
Branch	Gene Locus	Gene Name	Length(aa)	PI	MW (kDa)	Peptide	Domains
A	Pav_sc0000028.1_g700.1.mk	PavPG1	570	5.5	62.67	+	ⅠⅡⅣ
	Pav_sc0002893.1_g350.1.mk	PavPG3	470	9.13	51.03	+	ⅠⅡⅢ Ⅳ
	Pav_sc0000491.1_g540.1.mk	PavPG6	466	5.99	50.93	+	ⅠⅡⅢⅣ
	Pav_sc0000009.1_g240.1.mk	PavPG16	456	7.45	48.92	+	ⅠⅡⅣ
	Pav_sc0004827.1_g140.1.mk	PavPG26	222	8.58	24.05	-	Ⅳ
	Pav_sc0004827.1_g110.1.mk	PavPG27	529	6.42	58.41	-	ⅠⅡⅣ
B	Pav_sc0000354.1_g700.1.mk	PavPG4	1595	5.82	175.36	-	ⅠⅡⅢ Ⅳ
	Pav_sc0000882.1_g300.1.mk	PavPG5	891	8.9	97.38	-	ⅠⅡⅢ Ⅳ
	Pav_sc0003823.1_g150.1.mk	PavPG29	449	5.38	48.43	+	ⅠⅡⅢ Ⅳ
	Pav_sc0000558.1_g250.1.mk	PavPG35	293	9.83	32.52	-	ⅠⅡⅢ Ⅳ
	Pav_sc0000583.1_g1290.1.mk	PavPG36	382	8.85	42.1	+	Ⅳ
C	Pav_sc0000024.1_g440.1.mk	PavPG21	287	9.32	29.59	+	ⅠⅡⅢ
	Pav_sc0000024.1_g430.1.mk	PavPG22	162	5.56	17.15	-	ⅠⅡⅢ
	Pav_sc0000006.1_g450.1.br	PavPG28	342	8.14	36.77	+	Ⅳ
	Pav_sc0000557.1_g320.1.br	PavPG32	249	8.17	25.74	+	ⅠⅡ
	Pav_sc0000557.1_g310.1.mk	PavPG33	422	9.34	44.76	+	ⅠⅡⅣ
D	Pav_sc0001107.1_g190.1.br	PavPG2	408	8.66	43.57	+	ⅡⅢ Ⅳ
	Pav_sc0001862.1_g060.1.br	PavPG11	256	6.51	27.37	-	ⅡⅣ
	Pav_sc0001862.1_g110.1.br	PavPG12	402	9.1	42.81	+	ⅡⅢ
	Pav_sc0001862.1_g120.1.br	PavPG13	403	7.83	43.07	+	ⅡⅣ
	Pav_sc0001862.1_g180.1.br	PavPG14	204	5.92	22.04	+	Ⅳ
	Pav_sc0001862.1_g200.1.br	PavPG15	396	8.13	42.88	+	ⅡⅢ Ⅳ
	Pav_sc0000034.1_g030.1.br	PavPG20	268	5.66	29.01	+	ⅠⅡ
	Pav_sc0000412.1_g150.1.mk	PavPG34	362	9.04	39.02	+	ⅠⅡⅢ Ⅳ
	Pav_sc0000130.1_g830.1.mk	PavPG37	411	7.45	43.7	+	Ⅳ
	Pav_sc0003002.1_g060.1.br	PavPG39	323	7.13	34.9	-	ⅡⅢ Ⅳ
	Pav_sc0007694.1_g010.1.br	PavPG43	236	6.43	25.21	-	ⅡⅢⅣ
	Pav_sc0007694.1_g020.1.br	PavPG44	248	6.1	26.25	+	ⅡⅢ
	Pav_sc0010672.1_g010.1.br	PavPG45	236	7.01	25.18	-	ⅡⅢ Ⅳ
E	Pav_sc0000491.1_g990.1.mk	PavPG7	328	5.97	36.19	+	Ⅰ
	Pav_sc0000254.1_g1300.1.mk	PavPG8	262	6.41	28.03	+	Ⅰ
	Pav_sc0001405.1_g1510.1.mk	PavPG9	656	8.1	70.7	+	ⅠⅡⅣ
	Pav_sc0000787.1_g230.1.mk	PavPG23	475	6.54	51.61	-	Ⅳ
	Pav_sc0000886.1_g550.1.mk	PavPG24	482	5.81	52.61	-	ⅠⅡⅣ
	Pav_sc0000129.1_g1400.1.mk	PavPG30	515	9.06	57.63	-	Ⅳ
F	Pav_sc0000600.1_g570.1.mk	PavPG18	402	7.08	44.02	-	ⅠⅡ
	Pav_sc0000704.1_g770.1.mk	PavPG31	377	8.44	40.89	+	ⅠⅡⅢⅣ
	Pav_sc0000988.1_g040.1.mk	PavPG17	275	7.61	30.2	+	ⅠⅡ
	Pav_sc0000497.1_g240.1.mk	PavPG19	488	6.22	51.94	+	ⅠⅡⅢⅣ
	Pav_sc0003012.1_g010.1.mk	PavPG40	244	5.88	26.98	+	Ⅰ
	Pav_sc0003012.1_g030.1.mk	PavPG41	267	5.45	29.7	+	ⅠⅡ
G	Pav_sc0002250.1_g290.1.mk	PavPG25	430	9.59	48.15	-	Ⅳ
	Pav_sc0000843.1_g930.1.mk	PavPG10	470	6.08	51	+	—
	Pav_sc0000020.1_g060.1.mk	PavPG38	515	6.06	55.25	+	—
	Pav_sc0004835.1_g040.1.mk	PavPG42	478	5.41	51.87	+	—
