# Supplementary material for: Genome-Wide Identification of the Xyloglucan endotransglucosylase/Hydrolase (XTH) and Polygalacturonase (PG) Genes and Characterization of Their Role in Fruit Softening of Sweet Cherry
Source: Int J Mol Sci. 2021 Nov 15;22(22):12331. doi: 10.3390/ijms222212331 (PMC8621145; doi:10.3390/ijms222212331)
Supplement: Supplementary file 1 [file ijms-22-12331-s001.zip › Table S2 Primers .xlsx]

## Sheet: RT-qPCR-PavPGs
PavPG1-F	CACTGGTTTATGGTCCTATGG
PavPG1-R	TAAGGGTCTGAGGGCACAT
PavPG2-F	TGGCTCCGATGTCAGTAAG
PavPG2-R	TGTGAGTTGGCCAGCATT
PavPG3-F	TCATCAAGGAAAGGGTGC
PavPG3-R	ATGCTGCTTCAAGTGCCT
PavPG4-F	GGTGGTCTCATTTGGGTTCA
PavPG4-R	TTTCGGTCAGGCAACTCA
PavPG5-F	GCAAATCTCCTATCACGCTC
PavPG5-R	ATCCAGTGCCGTCTGTCAT
PavPG6-F	CCCTCCACCTGATTCTGCTA
PavPG6-R	CTGTGTCCCAAGCCATCTT
PavPG7-F	GCCAGTTGTTGACCCTTTACC
PavPG7-R	TTCCACCAGATGCTGCCTT
PavPG8-F	GGGAAATGGTTGACAGGAA
PavPG8-R	AGAAGCAAGGAGAACAGCATC
PavPG9-F	TTGAATGAAACCCGACCC
PavPG9-R	TGCCATCTGTGTTAGGAGAGTC
PavPG10-F	CTTACCACGACCAAATGAGG
PavPG10-R	TGCTGTCCAATCTTCCAGTG
PavPG11-F	TCACATTGGGCGTTCAAC
PavPG11-R	TCCTTGTTACCATCACCGA
PavPG12-F	GAATCTTGCAGGCTCCAGC
PavPG12-R	TGAGTTGCATTTTCCAGTTTTG
PavPG13-F	GCCAATGTTCGTGTTCTTGT
PavPG13-R	ACTCGGTGTTGTTGATGCA
PavPG14-F	GCTCAATCTGCTGCCTTAG
PavPG14-R	CTCCTGATGGCTATGCTGT
PavPG15-F	AAGTCCAATCCAGTGTCTTCG
PavPG15-R	CAAGCATCTCTCCAAGCATT
PavPG16-F	TACTGGAGGCAGAACAAGGG
PavPG16-R	TTTGACGAGGAACACGGA
PavPG17-F	GCTAATTGCTTCACCTAATCGT
PavPG17-R	CCTCATCATCAGTTTGGGTG
PavPG18-F	CGTTCCACCAAGATTTCTG
PavPG18-R	GACCGCTTACACCATTGAA
PavPG19-F	ACGGACCGACTGTGAATCA
PavPG19-R	CCACCAAGATGAACCCTGA
PavPG20-F	CACTGCGATTGGATTTCG
PavPG20-R	GGATGTTGTGTGATGAACCA
PavPG21-F	CCACTGCGGTCACATACAA
PavPG21-R	GAATACCACATTGCGAAGCA
PavPG22-F	TGACATACGAAGACATACACGG
PavPG22-F	TCTCGCTACAAGGGTGCTT
PavPG23-F	ATGTGGTGGGAACTATGGTG
PavPG23-F	GCATTCAGAGGAGCCAAGA
PavPG24-F	GAGTTGGTGATGGAAGCACA
PavPG24-F	CCTCCTGAGAAGCAAGAAGAA
PavPG25-F	TGGCTCAGAGTCCAACAACA
PavPG25-F	CGTCATCCGTCCAGTTCAT
PavPG26-F	TGTCATTTGGTGCTGTGG
PavPG26-F	GGAGGCATAAGAGTTCCATCA
PavPG27-F	TTGCTTGTAGTGACTCAGTTCC
PavPG27-F	AAATAGGACCTCAGTGGCG
PavPG28-F	TGGATTTGTTCAGGGTGTTC
PavPG28-F	TTATTGCGACGGCTGTAGC
PavPG29-F	GCAGTTTACAAGACATCCCACT
PavPG29-F	AGAAGTTACCGCCATCATCG
PavPG30-F	AGGGTCAATCGTGGTGGAA
PavPG30-F	TTCAACTACGGGAGCCAAA
PavPG31-F	GGTTATCACCAACGCCATT
PavPG31-F	ATTCCCACTCCTCCCTAAGC
PavPG32-F	CAGTCGTAACCTACAGCGTG
PavPG32-F	CATAAATCACAGCGGGCT
PavPG33-F	AGGATTGTTTCAACGGTGG
PavPG33-F	TCTGTCTTCCCATTCGCTC
PavPG34-F	GGGTGAAACCAGAAGGAAG
PavPG34-F	AGGCATTGCTGTCATCAGT
PavPG35-F	ATGCCTCATCAACCCGA
PavPG35-F	TGAACAAGCCATCTCCCA
PavPG36-F	CCATAGTTCTTGTGGTGCCA
PavPG36-F	GCCAATGCGTAACATCTTTG
PavPG37-F	CGTATCCCGTGGACATCTTT
PavPG37-F	ACCGAAGGCTGTGACATCA
PavPG38-F	CAATGCCAAGAAAGGCTC
PavPG38-F	AAACGACCTCCACCAGAGA
PavPG39-F	TGTATGTTCCAGGGGTATACCA
PavPG39-F	GGTAAAAGGGCCTTCGTCT
PavPG40-F	CGGGATATGCTAGGAAGATCAC
PavPG40-F	CCGACTGCACAATCCAAA
PavPG41-F	AGAGACTCATTCAATCGTGTGA
PavPG41-F	TTGAAATGGAGAGCAGTTGG
PavPG42-F	CTCGGCTGCTATTGGTATTATG
PavPG42-F	GGTTTGAGAGTTTCCTGCC
PavPG43-F	ACCGAGGCCCTCTTACCT
PavPG43-F	CCAAGGACGACGTAGCAC
PavPG44-F	TGATTGCCGCGAAAAAAC
PavPG44-F	GAACTTTGGAATTTGTGAGGAA
PavPG45-F	GCTGTGTTCTACGTTGCTTTT
PavPG45-F	TTGACGAAAATTGTGTTGTGTAT

## Sheet: RT-qPCR-PavXTHs
PavXTH1-F	CAGGGCAAAGGCAACAAA
PavXTH1-R	GGTGTGCCATCAACATAGAGG
PavXTH2-F	TGCTGGAAACTTGAACGG
PavXTH2-R	CAGATACTCGTGCTTGGATTG
PavXTH3-F	TGGGTTGTTTGTCCTCTCAA
PavXTH3-R	TCTCTGTTTCCCTTGCCCT
PavXTH4-F	AAACGCTGAGCACGATGA
PavXTH4-R	CGGTGAACACATTGGTCTG
PavXTH5-F	AGATACTACACAATCCCAAGCG
PavXTH5-R	AATGTTTGAGCCTCCGAAAG
PavXTH6-F	CCTTAGAGATGGGAAATCCG
PavXTH6-R	AGGCAACAACAACTCCAGC
PavXTH7-F	CTCAAGCAAATCGCCATAGA
PavXTH7-R	TGAAGGTGCCGTAGAGGAAC
PavXTH8-F	AGGCGAACGGGCTAAGATA
PavXTH8-R	GCTGAGTTGCCAGAGACCAA
PavXTH9-F	TGCAGACGATCAAGGTTCTAG
PavXTH9-R	ATAAGGCTGCATGCACAATAG
PavXTH10-F	CTTGGAGTTTCTGGGCAAC
PavXTH10-R	GGTGTAGGTGTGGAAGTCCTT
PavXTH11-F	CATCTATGTGAATGGTGTCGG
PavXTH11-R	TTGGTGTGGACTACTACTTGGC
PavXTH12-F	GGACAAAGAAACAGGTTGCG
PavXTH12-R	AGGTTGCCCGCTCCTATTT
PavXTH13-F	GCAGCCTTCTGACTCTTTCA
PavXTH13-R	TAGTAAGCGGTGACGGTTCC
PavXTH14-F	TCGCTCTGGATACTTTGGAG
PavXTH14-R	GTTACCTGGGTGTTCTTCATTG
PavXTH15-F	TTCCGCAGGGACTGTAACA
PavXTH15-R	TGCTCCTTGCTTCCATTTC
PavXTH16-F	GGAGTGCTCTCTGCCTAAGTAC
PavXTH16-R	CCTCTGATGAACAACCTCTATATG
PavXTH17-F	GCAACTAAACCAGGGAAGAGAT
PavXTH17-R	GGAGAATGGCTTGATGGAA
PavXTH18-F	GGAAAGCAAAGTTGTGATGG
PavXTH18-R	GGTCAAGAATAAGTTGGATGGC

## Sheet: Transient expression
PavPG38-1302-F	GGGGGACTCTTGACCATGGTAGATCTGATGGAGGCAACAATGCCA
PavPG381302-R	GTGAAAAGTTCTTCTCCTTTACTAGTGTTTGCCACTCCTTGATCCAC
PavXTH14-1302-F	GGGGGACTCTTGACCATGGTAGATCTGATGGCTCCTCTTCTCCCTTT
PavXTH14-1302-R	GTGAAAAGTTCTTCTCCTTTACTAGTACACTCAGGTGTCTGTGTATGG
PavXTH15-1302-F	GGGGGACTCTTGACCATGGTAGATCTGATGGCAGTTTTGCAAGCTTTT
PavXTH15-1302-R	GTGAAAAGTTCTTCTCCTTTACTAGTGGAGGTATCTGTCCATTGAACC

## Sheet: Hygromycin and Actin
Hyg-F	TTGGCGACCTCGTATTGGGA
Hyg-R	CAAGACCTGCCTGAAACCGAA
PavActin-F	CTCCTCTCAACCCTAAGGCTAACAG
PavActin-R	CAGTTGTACGACCACTGGCATACAG
